# Supplementary material for: Quantitative analysis of castration resistant prostate cancer progression through phosphoproteome signaling
Source: BMC Cancer. 2014 May 8;14:325. doi: 10.1186/1471-2407-14-325 (PMC4031492; doi:10.1186/1471-2407-14-325)
Supplement: Additional file 1: Table S4 — Phosphoprotein and survival data for all cell lines under ligand and inhibitor treatment. Phosphoprotein values are the average of two biological replicates and are expressed as ng per 20 ug of protein lysate. Survival values are normalized measurements of cell survival based on an MTT assay as described in the methods. [file 1471-2407-14-325-S1.xls]

## Sheet: Supp. Table 4
Cell line	Treatment	Inhibitor		Relative cell survival			Phosphoprotein levels (ng per 20 ug of protein lysate)
							30 min									4 hr									24 hr
							HSP27	ERK	STAT3	p38	AKT	RPS6	GSK	JNK		HSP27	ERK	STAT3	p38	AKT	RPS6	GSK	JNK		HSP27	ERK	STAT3	p38	AKT	RPS6	GSK	JNK
LNCaP	-	-		1			0.088257	2.82065	3.90188	0.487148	3.76211	62.7293	1.76656	0.472519		0.0712267	2.39047	4.19886	0.28862	4.60667	49.227	1.70643	0.466472		0.172471	5.17443	7.13169	0.303156	2.12983	45.4618	0.666529	0.435939
LNCaP	EGF	-		1.21324			2.52162	12.9461	3.66233	0.385638	3.97475	41.5421	1.86314	0.434585		0.138156	3.8712	9.57466	0.30944	4.55427	74.917	1.4223	0.248444		0.0611615	2.8912	6.76365	0.483187	4.84841	95.7504	1.8698	0.257538
LNCaP	IGF	-		0.542049			0.836069	1.44187	3.53462	0.325235	4.32037	27.1996	1.39574	0.36965		0.074403	1.81046	4.21851	0.35874	6.49078	50.0506	1.52075	0.224953		0.0555601	1.33173	4.76541	0.32798	3.51109	27.4261	1.32773	0.244102
LNCaP	IL6	-		0.919385			0.27221	1.21572	3.70989	0.374955	2.72809	17.3918	1.72729	0.357355		0.0565233	1.85808	6.01319	0.338029	5.47546	67.1349	1.79125	0.260313		0.0604654	1.40791	7.61983	0.502682	7.02372	31.288	2.11694	0.2896
LNCaP	TNFa	-		0.65694			1.00253	1.81838	3.05457	0.321627	3.65604	9.56853	1.27359	0.371038		0.192454	2.71828	5.22348	0.318691	6.36704	98.3879	1.43735	0.252829		0.0946681	1.82424	5.97788	0.338579	2.94657	17.3283	1.19736	0.303465
LNCaP	DHT	-		0.802418			1.0995	1.88657	3.7308	0.264725	3.78537	17.708	1.33829	0.341693		0.0779045	1.73325	3.91903	0.289412	5.65743	46.1899	1.38401	0.24548		0.0457507	1.56698	6.58719	0.425403	6.98092	72.6008	1.66584	0.256374
LNCaP	Docetaxel	-		0.264344			0.891385	1.45601	3.31311	0.258198	3.71175	30.364	1.43437	0.373223		0.0702666	1.95674	4.81856	0.247669	5.3169	38.1431	1.55276	0.257141		0.0745477	1.37977	5.69068	0.537718	3.36944	18.1787	1.16715	0.19748
LNCaP	EGF	LY294002		0.899754			2.92247	1.69819	1.00351	0.136042	1.42952	4.3205	0.631709	0.283171		0.183406	3.42877	2.99978	0.24733	1.04802	3.54236	0.362807	0.216632		0.0794419	5.84096	3.11308	0.270981	2.3637	2.83717	0.677159	0.195464
LNCaP	IGF	LY294002		0.431148			2.98154	1.59019	2.86262	0.319891	1.14484	13.5462	0.735894	0.425834		0.165587	1.96825	3.17069	0.263729	0.931909	3.09693	0.0805532	0.229939		0.0559239	0.730955	3.03645	0.205415	1.36359	1.16557	0.344468	0.167811
LNCaP	IL6	LY294002		0.373893			3.06377	1.59909	3.28174	0.250236	1.26343	7.05124	0.721099	0.441109		0.199882	1.94412	3.06759	0.232332	0.815177	2.81058	0.0277911	0.212129		0.0644832	0.745355	3.04258	0.212953	1.86638	2.41575	0.422451	0.151186
LNCaP	TNFa	LY294002		0.17168			3.3474	1.51903	3.98842	0.309342	1.41961	8.38586	0.779244	0.511103		0.338451	2.65591	2.86292	0.242563	0.705645	2.70087	0.0543063	0.216384		0.0975922	0.90557	2.81516	0.222727	1.75703	2.63438	0.314005	0.184448
LNCaP	DHT	LY294002		0.441066			3.12312	1.34013	4.16838	0.149987	1.01087	3.98884	0.51624	0.464019		0.229455	1.57762	3.17767	0.277319	0.930863	1.87046	0.0332603	0.207871		0.0851273	1.47691	4.39455	0.262097	3.71963	2.93095	0.725928	0.1857
LNCaP	Docetaxel	LY294002		0.109303			3.04357	1.10491	3.74945	0.29729	0.893395	5.40763	0.27442	0.399119		0.30804	1.64887	3.72465	0.313957	0.965562	2.07037	0.0669498	0.219271		0.0415695	0.735319	2.78876	0.287503	0.769075	6.94609	0.359819	0.0989414
LNCaP	EGF	IKK inhib.		0.95668			3.03059	8.14832	3.35361	0.238676	4.42826	24.3776	1.37417	0.345982		0.270855	3.4032	3.50044	0.320409	7.67468	67.5676	1.34998	0.194837		0.109996	4.71528	5.00759	0.396354	7.25514	141.827	1.28909	0.221771
LNCaP	IGF	IKK inhib.		0.58			3.17509	1.82912	3.58671	0.329833	2.89457	22.8331	1.43618	0.37701		0.191431	1.14286	3.8203	0.308782	4.22482	41.1829	1.13921	0.192356		0.0740638	0.96184	4.98704	0.370645	7.16708	28.4738	1.30676	0.205106
LNCaP	IL6	IKK inhib.		0.600656			2.97895	1.95827	4.27672	0.310855	3.02773	13.9515	1.28857	0.327444		0.269754	1.28535	4.06841	0.283809	5.21252	57.794	1.32426	0.230802		0.0675875	0.996509	4.69781	0.323638	9.1943	28.0223	1.38015	0.183948
LNCaP	TNFa	IKK inhib.		0.40377			2.93947	1.62451	3.79768	0.33848	3.45569	51.9808	1.40929	0.308308		0.283685	1.55409	3.28135	0.267382	6.30267	45.6124	1.45328	0.244347		0.0511092	0.921386	3.88225	0.305886	8.18482	27.4454	1.26372	0.181069
LNCaP	DHT	IKK inhib.		0.631025			3.03842	2.76156	3.85001	0.31483	3.22486	56.2906	1.4068	0.415188		0.147985	1.18739	3.67837	0.323629	6.83997	35.2365	1.59357	0.216256		0.0378507	0.886033	4.68564	0.360892	5.10988	60.3544	0.999229	0.182949
LNCaP	Docetaxel	IKK inhib.		0.215246			2.98202	1.29639	3.19363	0.318891	3.79446	45.36	1.51223	0.341303		0.216685	1.23324	2.78168	0.252049	4.77057	42.1161	1.42907	0.149685		0.0450073	0.761316	3.84537	0.403734	6.39849	17.3714	1.26613	0.07047
LNCaP	EGF	u0126		1.46213			5	4.80727	5.39882	0.386984	2.78762	62.9661	2.32489	0.534576		0.12138	2.17396	3.15939	0.173093	4.52008	44.0361	1.2879	0.376137		0.106698	3.23431	7.2406	0.0981983	1.37053	77.379	0.732	0.329217
LNCaP	IGF	u0126		0.862336			5	4.50134	6.90257	0.188226	2.01906	52.1303	1.07522	0.460497		0.112611	1.47747	3.63644	0.298133	4.41828	74.4187	2.51755	0.344458		0.139153	2.04337	7.49822	0.141068	1.02809	38.2908	0.2186	0.351033
LNCaP	IL6	u0126		0.689344			5	2.96191	6.11212	0.228948	2.0158	41.6767	1.27913	0.474853		0.120678	1.96427	5.45032	0.20349	3.77624	71.7424	2.1444	0.375493		0.160556	1.70631	5.77823	0.123872	1.17348	39.6054	0.152257	0.356371
LNCaP	TNFa	u0126		0.575779			5	2.58143	3.27808	0.259057	2.18778	54.5996	1.70945	0.459775		0.282281	1.27893	2.89308	0.212335	4.16136	67.4505	2.2208	0.317561		0.226917	1.53563	6.733	0.150929	1.02937	52.8988	0.206329	0.351778
LNCaP	DHT	u0126		0.748893			5	0.742647	2.21655	0.257823	1.88062	53.1712	1.38212	0.478373		0.100152	1.70164	3.5707	0.220361	3.71439	72.0554	2.09166	0.376384		0.139335	2.09531	7.19769	0.0748744	0.839946	74.2013	0.0815267	0.30245
LNCaP	Docetaxel	u0126		0.34332			5	1.60272	3.42608	0.278124	2.2823	67.6548	1.98286	0.476593		0.127976	2.34367	3.95564	0.311284	3.82935	75.9925	2.17481	0.37872		0.260156	1.41417	4.72102	0.0854095	0.754655	22.202	0.108533	0.27721
LNCaP	-	u0126		0.914614			0.103283	1.29358	4.00221	0.331383	3.84744	61.175	2.71577	0.38456		0.0786764	1.54561	3.89848	0.194752	3.85139	58.6572	2.46551	0.370028		0.151775	1.27843	9.62753	0.106305	1.64598	51.4638	0.572254	0.395999
LNCaP	-	LY294002		0.530775			0.0969931	1.3221	3.05625	0.225412	1.22939	5.65361	0.600078	0.358976		0.138369	1.94934	3.55885	0.218764	1.13603	4.49618	0.343905	0.376255		0.187283	1.71606	5.09301	0.0727781	0.966485	2.38164	0.206047	0.308765
LNCaP	-	IKK inhib.		0.823498			0.0994367	1.20384	3.0892	0.224836	3.91165	62.7278	2.27987	0.350413		0.0820333	1.92473	4.37563	0.137744	4.67829	51.5974	2.08645	0.38046		0.24409	1.72951	10.8662	0.112772	1.50346	51.7375	0.414452	0.393141
LNCaP	-	CCI779		0.78038			0.116328	1.57578	3.86212	0.181819	3.38589	17.3693	2.18025	0.384583		0.0745867	1.79016	3.41527	0.186105	4.15572	5.79501	2.39978	0.359975		0.262058	0.895978	7.36834	0.118293	1.20037	2.60553	0.317541	0.362575
LNCaP	EGF	CCI-779		1.21316			1.45278	4.05093	2.93288	0.233003	2.96123	20.5195	1.02928	0.384003		0.378977	9.3035	2.58721	0.168804	1.07199	5.76097	0.472083	0.276392		0.120608	0.94049	3.84676	0.303687	3.30595	3.19734	1.22492	0.314677
LNCaP	IGF	CCI-779		0.49668			1.43936	4.34275	2.5531	0.277252	2.5853	26.2098	1.00193	0.361769		0.363283	6.19364	2.6549	0.153252	1.13474	4.19896	0.269547	0.272813		0.0939728	1.21915	3.52301	0.333119	3.23599	2.71813	1.28223	0.297889
LNCaP	IL6	CCI-779		0.491066			1.34492	2.48585	3.13051	0.340171	2.19573	27.7142	0.988853	0.353162		0.381989	2.98672	3.62858	0.141915	1.07767	4.57866	0.187541	0.24505		0.0762214	2.14834	3.59053	0.284271	2.85325	1.84089	1.3205	0.281374
LNCaP	TNFa	CCI-779		0.370615			1.15526	2.95599	3.54782	0.317643	2.04721	25.9898	0.985926	0.323798		0.374413	3.19487	4.91748	0.171558	0.943902	4.61009	0.245411	0.233043		0.0819704	2.57149	3.82134	0.206415	2.92802	3.797	1.26319	0.293161
LNCaP	DHT	CCI-779		0.431393			1.05026	2.43984	3.28507	0.267895	2.11464	23.167	1.0157	0.318406		0.271415	3.56489	4.40245	0.183658	0.966406	3.98293	0.221667	0.226784		0.0846451	2.67028	4.14189	0.263407	2.93818	3.38457	1.26616	0.34021
LNCaP	Docetaxel	CCI-779		0.19832			1.06036	1.25554	3.085	0.308764	2.34795	21.8092	1.0858	0.350081		0.171854	4.07151	3.64037	0.22111	2.88252	2.53876	0.824481	0.265018		0.146432	2.0093	3.65561	0.316749	2.7941	1.51749	1.18655	0.323429
LNCaP	-	p38		1.05915			0.805795	1.03261	2.53057	0.206085	2.52444	18.058	0.943888	0.346746		0.0821504	4.17186	3.84095	0.216018	4.44338	1.98754	1.5118	0.295971		0.135519	2.53966	5.5936	0.34917	2.78806	2.39997	1.03726	0.328395
LNCaP	EGF	p38		1.65643			0.787113	0.531433	1.58436	0.202756	2.43633	14.7415	1.1209	0.332883		0.0606267	2.22531	4.06153	0.19857	4.42749	1.12994	1.37576	0.307511		0.119206	2.41858	4.8655	0.368303	3.24947	1.59212	1.06821	0.309934
LNCaP	IGF	p38		0.854836			0.816583	0.524036	2.49157	0.210103	2.20417	17.6692	1.23276	0.324804		0.0723092	1.54153	2.62925	0.195523	4.9381	1.45988	1.45229	0.324932		0.150725	1.966	4.29251	0.424152	2.89116	2.10799	1.03742	0.300835
LNCaP	IL6	p38		0.942377			0.717813	0.947384	3.04004	0.208567	2.1083	21.0171	1.08187	0.311214		0.0749423	1.66855	0.67372	0.136935	4.71623	3.02713	1.10193	0.308011		0.183979	2.5878	4.09665	0.443986	2.49574	2.18131	1.15604	0.312497
LNCaP	TNFa	p38		0.512131			0.761871	1.90788	3.26025	0.306379	1.80943	33.0064	1.07532	0.312753		0.0776139	1.84854	0.537242	0.113653	5.42773	11.9972	0.537012	0.3025		0.141828	3.30953	4.36778	0.327774	2.6948	24.4043	1.50184	0.318905
LNCaP	DHT	p38		0.839303			0.954289	2.40554	3.78079	0.472159	1.95782	49.3768	1.07663	0.355114		0.083544	1.42087	0.314763	0.181169	6.22498	25.4033	0.671317	0.301219		0.105704	2.84982	4.71449	0.328816	3.26418	46.3706	1.75215	0.333018
LNCaP	Docetaxel	p38		0.245492			0.607394	3.00834	3.54558	0.572234	3.64309	45.5942	1.21025	0.362938		0.0750076	1.55887	1.63294	0.213852	5.36782	33.7567	1.27418	0.294814		0.0907978	1.25095	5.28102	0.304759	3.45719	40.0374	1.65672	0.357529
LNCaP	---	p38-CCI779		0.782053			0.0426731	3.09292	2.64615	0.546185	2.25316	16.701	0.861097	0.666929		0.03045	2.31518	1.90154	0.360732	2.39085	1.85785	0.988529	0.518612		0.0302589	1.92473	2.13428	0.408488	1.84511	1.81662	0.642284	0.211464
LNCaP	---	p38-U0126		1.10819			0.0409216	2.6378	2.38262	0.502247	2.10007	42.026	0.976461	0.529164		0.0316474	2.20368	2.4024	0.438242	1.97679	40.6221	0.801628	0.275798		0.0389007	3.19905	3.25832	0.480079	2.4183	3.14659	0.808741	0.35082
LNCaP	---	U0126-CCI779		0.695541			0.0564214	1.95563	2.10019	0.451697	2.06019	7.10205	0.735797	0.27243		0.0477266	2.18086	2.00781	0.420942	2.30994	2.64909	0.759223	0.322611		0.0375767	2.4687	2.0451	0.357376	2.5952	2.38628	0.740259	-0.0641836
LNCaP	---	IKK-U0126		0.782106			0.0555067	2.7775	2.26706	0.581616	2.38308	39.4501	0.785646	0.415637		0.0409221	2.38286	2.00965	0.424804	2.44292	22.6226	0.803959	0.491923		0.0428427	2.40926	2.40044	0.315874	2.24274	3.1902	0.838757	0.424732
LNCaP	---	p38-IKK		0.714632			0.0398231	3.17072	2.93292	0.565682	2.10917	46.5067	0.811075	0.629139		0.033158	2.57665	2.14271	0.370425	2.02439	25.5147	0.942391	0.461789		0.0347767	2.95648	3.10659	0.497931	2.01747	14.7272	0.636271	0.35731
LNCaP	---	IKK-LY294002		0.384442			0.122671	2.02914	1.75957	0.432594	1.00456	5.3787	0.536886	0.544412		0.0445354	2.01287	1.93536	0.412326	0.214814	1.30717	0.201379	0.407781		0.149726	2.42393	1.72769	0.451871	0.843067	1.72826	0.304889	0.41261
LNCaP	---	LY294002-CCI779		0.344275			0.0726126	2.2657	2.28919	0.510443	0.984524	9.52008	0.472922	0.460482		0.047351	2.52668	1.89076	0.46943	0.81205	1.94394	0.203526	0.458736		0.436369	2.73074	1.97241	0.357755	0.720365	2.98751	0.373638	0.537403
LNCaP	---	U0126-LY294002		0.397948			0.081608	2.3862	2.04508	0.490267	1.26208	8.83973	0.461747	0.411668		0.0549088	2.55023	2.05217	0.399102	0.617134	3.23311	0.20881	0.560614		0.275739	1.83411	1.5985	0.299368	0.498955	2.59181	0.289607	0.412111
MDA-Pca-2b	-	-		0.251968			0.251211	0.3672	3.21424	0.466822	0.704518	15.2443	0.297541	0.518993		0.157672	0.22125	2.83458	0.490302	0.727655	3.54562	0.176103	0.573795		0.213572	0.25695	2.82281	0.6	0.930245	3.91484	0.319383	0.634116
MDA-Pca-2b	EGF	-		0.8252			0.45863	0.33135	3.50457	0.300689	0.998063	44.5493	0.799446	0.526931		0.203817	0.2856	2.9053	0.439863	0.841591	26.0566	0.316261	0.55446		0.215847	0.2262	3.0636	0.632039	0.907246	17.5579	0.294921	0.64813
MDA-Pca-2b	IGF	-		0.53556			0.328837	0.2712	2.96915	0.433524	0.897642	40.9212	0.757478	0.533907		0.189415	0.327225	3.21674	0.338458	0.940656	31.5623	0.590533	0.591372		0.24049	0.30675	4.25227	0.618918	0.925571	17.3314	0.375566	0.660909
MDA-Pca-2b	IL6	-		0.25966			0.211576	0.22815	2.3976	0.323624	0.703919	20.4776	0.345103	0.500652		0.111904	0.2523	3.40693	0.3121	0.703909	3.91615	0.300296	0.514395		0.150408	0.299775	3.44332	0.244723	0.741662	1.67068	0.287014	0.55265
MDA-Pca-2b	TNFa	-		0.258582			0.311563	0.262425	2.73774	0.417271	0.778921	21.0066	0.370373	0.609954		0.172349	0.2268	2.62341	0.341928	0.721216	4.00257	0.244474	0.520958		0.195887	0.251175	3.00377	0.283161	0.793508	3.3178	0.364513	0.549266
MDA-Pca-2b	DHT	-		0.39455			0.206052	0.264525	2.78027	0.509816	0.720116	12.0444	0.19666	0.546269		0.121225	0.264075	2.88404	0.398526	0.73357	5.80287	0.347666	0.610627		0.121727	0.22095	2.48525	0.278263	0.75118	3.01796	0.343512	0.503224
MDA-Pca-2b	Docetaxel	-		0.150169			0.241763	0.2541	2.52511	0.606338	0.673427	20.6282	0.247002	0.47858		0.126468	0.267375	3.10755	0.532798	0.787922	5.84608	0.260626	0.569605		0.226269	0.30675	4.25227	0.26694	0.625459	3.84021	0.364837	0.620958
PC3	EGF	-		2.99165			1.9142	1.33207	0.830046	0.501054	0.66167	19.2365	0.142819	0.179704		0.166109	7.01195	0.691404	0.298351	2.87285	42.7439	0.963347	0.11701		0.0760741	4.57332	1.04955	0.317502	2.36032	17.5763	1.14554	0.164122
PC3	IGF	-		2.51564			1.00811	0.845095	0.681742	0.474221	1.35749	22.0987	0.456342	0.194509		0.167863	4.70039	0.926824	0.332548	3.78082	19.734	1.23629	0.15544		0.0804826	1.23917	1.1222	0.418352	1.93384	33.524	1.06923	0.10342
PC3	IL6	-		2.25649			1.30897	0.870246	0.934899	0.395765	1.21807	18.1214	0.370639	0.18958		0.139775	3.63982	1.2468	0.270495	3.09401	18.9478	0.851877	0.142627		0.0708873	1.82733	1.01723	0.281752	2.24771	34.8251	1.23087	0.124502
PC3	TNFa	-		1.89789			2.6388	0.74411	0.549685	0.645757	0.893416	15.8579	0.274505	0.217611		0.1826	4.50141	0.504618	0.266288	3.02488	21.6529	0.924888	0.100073		0.109455	1.61629	0.626965	0.430407	1.64837	34.7878	1.03457	0.0560028
PC3	DHT	-		2.01695			1.73873	0.642229	0.604427	0.564769	0.753894	16.9773	0.118361	0.150709		0.0948728	3.27359	0.564168	0.251968	1.35806	7.44824	0.709779	0.0892555		0.086499	0.954782	1.08684	0.437457	1.32189	25.1544	0.69716	0.0975133
PC3	Docetaxel	-		0.505616			1.0481	0.642635	0.559335	0.418005	0.840967	19.2296	0.207379	0.167078		0.0496718	2.94576	0.575428	0.241493	1.56526	5.79051	0.425956	0.0735159		0.120197	1.45912	0.817131	0.552944	1.23179	21.1667	0.593474	0.106571
