# Supplementary material for: Quantitative analysis of castration resistant prostate cancer progression through phosphoproteome signaling
Source: BMC Cancer. 2014 May 8;14:325. doi: 10.1186/1471-2407-14-325 (PMC4031492; doi:10.1186/1471-2407-14-325)
Supplement: Additional file 2: Table S1 — Mean percent error between duplicate phosphoprotein measurements. [file 1471-2407-14-325-S2.xls]

## Sheet: Sheet1
Supp. Table 1 - Mean percent error between duplicate phosphoprotein measurements
	HSP27	Erk	Stat3	p38	Akt	RPS6	GSK3Β	JNK	Mean
LNCaP	14	19.1	22	23.7	15.9	30	34.1	12.3	21.4
PC3	13.8	10.6	19.9	7.8	6.2	24.6	18.2	26.3	15.9
MDA-PCA-2b	12.3	5.3	11.4	25.6	12.8	17.4	21.7	8.8	14.4
Mean	13.4	11.7	17.8	19	11.6	24	24.7	15.8	20.4
