# Supplementary material for: Quantitative analysis of castration resistant prostate cancer progression through phosphoproteome signaling
Source: BMC Cancer. 2014 May 8;14:325. doi: 10.1186/1471-2407-14-325 (PMC4031492; doi:10.1186/1471-2407-14-325)
Supplement: Additional file 3: Table S2 — Row labels for the hierarchical clustering heat map. Row names are in the order as they are presented on the heat map in Figure 1B with the first row name representing the top row in the heat map. [file 1471-2407-14-325-S3.xls]

## Sheet: Supp. Table 2-Row Names
LNCaP	Ctrl	LY294002
LNCaP	Ctrl	CCI779
LNCaP	Ctrl	IKK inhib.
LNCaP	Ctrl	u0126
LNCaP	IL6	u0126
LNCaP	DHT	u0126
LNCaP	Docetaxel	u0126
LNCaP	TNFa	u0126
LNCaP	IGF	u0126
LNCaP	EGF	u0126
LNCaP	Docetaxel	IKK inhib.
LNCaP	TNFa	IKK inhib.
LNCaP	DHT	IKK inhib.
LNCaP	IL6	IKK inhib.
LNCaP	IGF	IKK inhib.
LNCaP	EGF	IKK inhib.
LNCaP	Docetaxel	p38
LNCaP	DHT	p38
LNCaP	TNFa	p38
LNCaP	IL6	p38
LNCaP	IGF	p38
LNCaP	EGF	p38
LNCaP	Ctrl	p38
LNCaP	Docetaxel	CCI-779
LNCaP	EGF	CCI-779
LNCaP	IGF	CCI-779
LNCaP	DHT	CCI-779
LNCaP	TNFa	CCI-779
LNCaP	IL6	CCI-779
LNCaP	Ctrl	Ctrl
LNCaP	EGF	Ctrl
LNCaP	TNFa	LY294002
LNCaP	IL6	LY294002
LNCaP	IGF	LY294002
LNCaP	Docetaxel	LY294002
LNCaP	DHT	LY294002
LNCaP	Docetaxel	Ctrl
LNCaP	DHT	Ctrl
LNCaP	EGF+IL6	Ctrl
LNCaP	IL6	Ctrl
LNCaP	TNFa	Ctrl
LNCaP	EGF	LY294002
LNCaP	IGF	Ctrl
PC3	EGF	Ctrl
PC3	IL6	Ctrl
PC3	IGF	Ctrl
PC3	TNFa	Ctrl
PC3	DHT	Ctrl
PC3	Docetaxel	Ctrl
LNCaP	Ctrl	U0126-CCI779
LNCaP	Ctrl	p38-CCI779
LNCaP	Ctrl	p38-IKK
LNCaP	Ctrl	p38-U0126
LNCaP	Ctrl	IKK-U0126
LNCaP	Ctrl	IKK-LY294002
LNCaP	Ctrl	U0126-LY294002
LNCaP	Ctrl	LY294002-CCI779
MDA-Pca-2b	Docetaxel	Ctrl
MDA-Pca-2b	DHT	Ctrl
MDA-Pca-2b	IL6	Ctrl
MDA-Pca-2b	TNF-a	Ctrl
MDA-Pca-2b	Ctrl	Ctrl
MDA-Pca-2b	EGF	Ctrl
MDA-Pca-2b	IGF	Ctrl
