# Supplementary material for: Quantitative analysis of castration resistant prostate cancer progression through phosphoproteome signaling
Source: BMC Cancer. 2014 May 8;14:325. doi: 10.1186/1471-2407-14-325 (PMC4031492; doi:10.1186/1471-2407-14-325)
Supplement: Additional file 4: Table S3 — Column labels for the hierarchical clustering heat map. Column names are in order as presented on the heat map in Figure 1B with the first column name representing the left most column. [file 1471-2407-14-325-S4.xls]

## Sheet: Supp. Table 3-Column Names
HSP27-30 min
HSP27-4 hrs
ERK-4 hrs
GSK-24 hrs
AKT-24 hrs
AKT-4 hrs
GSK-4 hrs
GSK-30 min
STAT3-24 hrs
STAT3-4 hrs
STAT3-30 min
AKT-30 min
RPS6-30 min
RPS6-4 hrs
RPS6-24 hrs
ERK-30 min
ERK-24 hrs
HSP27-24 hrs
JNK-24 hrs
JNK-4 hrs
JNK-30 min
p38-4 hrs
p38-30 min
p38-24 hrs
